# Supplementary material for: Substrate-driven assembly of a translocon for multipass membrane proteins
Source: Nature. 2022 Oct 19;611(7934):167–72. doi: 10.1038/s41586-022-05330-8 (PMC9630114; doi:10.1038/s41586-022-05330-8)
Supplement: Supplementary file 3 — Supplementary Table 1 [file 41586_2022_5330_MOESM3_ESM.xlsx]

## Sheet: Fig. 4e
Figure 4e source data
			WT	dT	dN	dC	dTN	dTC
		+glyc	7480.32	3878.18	5930.25	1342.26	629.062	449.113
	Rep 1	-glyc	9596.97	15191.3	10277.2	9656.2	10163.3	8180.02
		% glyc	0.438027	0.20337	0.365896	0.12204	0.0582876	0.0520461
		+glyc	5999.79	1367.66	3870.07	1331.52	2913.26	799.882
	Rep 2	-glyc	4725.55	9302.25	6819.21	11889	16301.8	13374.9
		% glyc	0.559403	0.128179	0.362051	0.100716	0.151613	0.05643
		+glyc	5841.95	2684.05	5410.37	1788.2	2103.69	534.527
	Rep 3	-glyc	6222.76	12152.9	9670.25	13837.1	14210.1	13424.2
		% glyc	0.484218	0.180903	0.358763	0.114443	0.128952	0.0382933
		Mean	0.493883	0.170818	0.362237	0.1124	0.112951	0.0489231
		S.D.	0.0612626	0.0385969	0.00357031	0.010808	0.0486768	0.00946304
	Ordinary one-way ANOVA
	F = 66.5; DF = 17
			Dunnett's multiple comparisons test	WT vs. dT	WT vs. dN	WT vs. dC	WT vs. dTN	WT vs. dTC
			P-value	<0.0001	0.004	<0.0001	<0.0001	<0.0001

## Sheet: Fig. 4g
Figure 4g source data
			WT	dT	dN	dC
		+glyc	4541.59	3762.3	4186.35	5479.54
	Rep 1	-glyc	2592.33	6124.76	4241.69	8326.05
		% glyc	0.636619	0.380527	0.496717	0.396907
		+glyc	1697.57	1828.52	2225.05	2013.52
	Rep 2	-glyc	2225.28	5469.61	6210.73	8591.85
		% glyc	0.432739	0.250546	0.263764	0.189858
		+glyc	1954.91	1550.5	1004.18	2311.91
	Rep 3	-glyc	2329.74	5055.18	3331.45	10465.2
		% glyc	0.456259	0.234722	0.231612	0.180942
		+glyc	2542.2	1453.01	1660.18	1112.48
	Rep 4	-glyc	1574.6	2301.72	2331.72	2353.43
		% glyc	0.617519	0.386982	0.415888	0.320978
		+glyc	6888.2	3907.18	4531.47	3293.81
	Rep 5	-glyc	4260.76	6857.52	9606.25	11686.8
		% glyc	0.617833	0.362962	0.320523	0.219872
		Mean	0.552194	0.323148	0.345701	0.261711
		S.D.	0.0989652	0.0742335	0.109654	0.0938449
	Ordinary one-way ANOVA
	F = 8.6; DF = 19
			Dunnett's multiple comparisons test	WT vs. dT	WT vs. dN	WT vs. dC
			P-value	0.0044	0.0099	0.006
