# Supplementary material for: Substrate-driven assembly of a translocon for multipass membrane proteins
Source: Nature. 2022 Oct 19;611(7934):167–72. doi: 10.1038/s41586-022-05330-8 (PMC9630114; doi:10.1038/s41586-022-05330-8)
Supplement: Supplementary file 4 — Supplementary Table 2 [file 41586_2022_5330_MOESM4_ESM.xlsx]

## Sheet: Ext. Data Fig 4b
Extended Data Figure 4b source data
				Flag-substrate			STT3A			TMCO1			CCDC47			NOMO
		Construct	Raw values	Norm. to max	Norm. to Flag	Raw values	Norm. to max	Norm. to Flag	Raw values	Norm. to max	Norm. to Flag	Raw values	Norm. to max	Norm. to Flag	Raw values	Norm. to max	Norm. to Flag
		1	20252.9	0.925147	-	23604.2	0.874271	0.945008	427.435	0.0295791	0.0319724	0	0	0	0	0	0
	Rep 1	2	21516.2	0.982856	-	8158.27	0.302172	0.307443	14450.6	1	1.01744	17554.3	1	1.01744	18896.8	1	1.01744
		3	21891.5	1	-	26998.7	1	1	6882.42	0.476273	0.476273	11198.3	0.637922	0.637922	10257.4	0.542815	0.542815
		1	33139.4	0.812345	-	27516.8	1	1.231	0	0	0	0	0	0	0	0	0
	Rep 2	2	40794.7	1	-	5724.1	0.208022	0.208022	20194.3	1	1	18521.8	1	1	24664.9	1	1
		3	37677.4	0.923586	-	17013.3	0.618288	0.669443	8965.51	0.443962	0.480694	9472.44	0.511422	0.553735	15845.1	0.642415	0.695567
		1	31168.8	0.839089	-	24999.7	1	1.19177	0	0	0	0	0	0	0	0	0
	Rep 3	2	37146	1	-	3715.18	0.148609	0.148609	22120.5	1	1	25626.7	1	1	31789.1	1	1
		3	36535.1	0.983555	-	5711.97	0.228482	0.232302	11267	0.509347	0.517863	9659.34	0.376925	0.383227	18552	0.583596	0.593354
		1	26690.9	0.869131	-	45793.9	1	1.15057	0	0	0	0	0	0	0	0	0
	Rep 4	2	30602.1	0.996492	-	8441.19	0.18433	0.184979	43002.3	1	1.00352	33209	1	1.00352	33391	1	1.00352
		3	30709.8	1	-	30236.9	0.660283	0.660283	21088.5	0.490403	0.490403	17629.2	0.530857	0.530857	23242.7	0.696076	0.696076
		1	25369.4	0.776547	-	43538.8	1	1.28775	0	0	0	0	0	0	0	0	0
	Rep 5	2	29489.3	0.902656	-	7483.22	0.171875	0.19041	16789.5	1	1.10784	29843.7	1	1.10784	32565.8	1	1.10784
		3	32669.5	1	-	30183.1	0.693245	0.693245	15238.5	0.907624	0.907624	12332.8	0.413246	0.413246	14663.6	0.450278	0.450278
		1		0.844452				1.16122			0.00639447			0			0
	Mean	2		0.976401				0.207893			1.02576			1.02576			1.02576
		3		0.981428				0.651055			0.574572			0.503798			0.595618
		1		0.0565493				0.131029			0.0142985			0			0
	S.D.	2		0.0418256				0.0596982			0.0464446			0.0464446			0.0464446
		3		0.0331097				0.273551			0.186882			0.104824			0.104879
				STT3A			TMCO1			CCDC47			NOMO
			RM one-way ANOVA	F=31.9; DF=14			F=132.2; DF=14			F=254.9; DF=14			F=219.9; DF=14
			Tukey's multiple comparisions test	1 vs 2	2 vs 3		1 vs 2	2 vs 3		1 vs 2	2 vs 3		1 vs 2	2 vs 3
			P-value	0.0007	0.0244		<0.0001	0.0046		<0.0001	0.002		<0.0001	0.0066
